# Supplementary material for: Self-controlled practice and nudging during structural learning of a novel control interface
Source: PLoS One. 2020 Apr 14;15(4):e0223810. doi: 10.1371/journal.pone.0223810 (PMC7156047; doi:10.1371/journal.pone.0223810)
Supplement: S1 Data — (ZIP) [file pone.0223810.s001.zip]

Archive with 11 entries (10 files):
- BoMI_RepTarget.jasp
- __MACOSX/
- __MACOSX/._BoMI_RepTarget.jasp
- Description of DataFiles.docx
- __MACOSX/._Description of DataFiles.docx
- BoMI_DiffTarget.jasp
- __MACOSX/._BoMI_DiffTarget.jasp
- BoMI_MT.jasp
- __MACOSX/._BoMI_MT.jasp
- BoMI_PL.jasp
- __MACOSX/._BoMI_PL.jasp
